# Supplementary material for: Multiple blood feeding in mosquitoes shortens the Plasmodium falciparum incubation period and increases malaria transmission potential
Source: PLoS Pathog. 2020 Dec 31;16(12):e1009131. doi: 10.1371/journal.ppat.1009131 (PMC7774842; doi:10.1371/journal.ppat.1009131)
Supplement: S1 Data — (XLSX) [file ppat.1009131.s013.xlsx]

## Sheet: Fig1BC
Group	Blood Feeds	Mosquito number	Infected?	Oocysts	Experiment	Mean oocyst size	Oocysts measured	Excluded
dsGFP	1	1	Yes	3	1	510.42	3
dsGFP	1	2	No	0	1
dsGFP	1	3	Yes	85	1	400.34	48
dsGFP	1	4	Yes	37	1	393.38	37
dsGFP	1	5	No	0	1
dsGFP	1	6	No	0	1
dsGFP	1	7	Yes	5	1	534.71	5
dsGFP	1	8	Yes	24	1	473.17	24
dsGFP	1	9	Yes	8	1	517.14	8
dsGFP	1	10	Yes	57	1	555.27	57
dsGFP	1	11	Yes	82	1	624.17	75
dsGFP	1	12	Yes	3	1	414.78	3
dsGFP	1	13	Yes	21	1	651.23	21
dsGFP	1	14	Yes	10	1	456.18	8
dsGFP	1	15	Yes	12	1	614.18	12
dsGFP	1	16			1			Gut damaged
dsGFP	1	17	No	0	1
dsGFP	1	18	No	0	1
dsGFP	1	19	Yes	45	1	362.39	39
dsGFP	1	20	Yes	51	1	542.92	51
dsGFP	1	21			1			Gut damaged
dsGFP	1	22	Yes	2	1	378.92	2
dsGFP	1	23	Yes	24	1	410.37	24
dsGFP	1	24	Yes	65	1	559.31	64
dsGFP	2	1	Yes	2	1	575.04	2
dsGFP	2	2	Yes	128	1	1208.82	53
dsGFP	2	3			1			Gut damaged
dsGFP	2	4	No	0	1
dsGFP	2	5	No	0	1
dsGFP	2	6	Yes	7	1	1110.9	7
dsGFP	2	7	Yes	19	1	1266.09	19
dsGFP	2	8	Yes	60	1	1113.07	59
dsGFP	2	9	Yes	4	1	1074.04	4
dsGFP	2	10	Yes	12	1	915.3	11
dsGFP	2	11	Yes	5	1	1146.88	5
dsGFP	2	12	Yes	65	1	1114.99	59
dsGFP	2	13	Yes	27	1	1518.87	27
dsGFP	2	14	Yes	2	1	752.1	2
dsGFP	2	15	Yes	3	1	1285.33	3
dsGFP	2	16	Yes	84	1	1068.38	82
dsGFP	2	17	Yes	96	1	948.25	96
dsGFP	2	18	Yes	63	1	1220.9	63
dsGFP	2	19	No	0	1
dsGFP	2	20	Yes	1	1	756.61	1
dsGFP	2	21	No	0	1
dsGFP	2	22	No	0	1
dsGFP	2	23	Yes	132	1	769.08	129
dsLp	1	1	Yes	18	1	495.91	18
dsLp	1	2	Yes	8	1	452.9	8
dsLp	1	3	No	0	1
dsLp	1	4	No	0	1
dsLp	1	5	Yes	17	1	414.08	17
dsLp	1	6	Yes	4	1	613.36	4
dsLp	1	7	Yes	51	1	489.01	51
dsLp	1	8	Yes	9	1	728.74	9
dsLp	1	9	Yes	1	1	755.79	1
dsLp	1	10	Yes	48	1	579.3	47
dsLp	1	11	Yes	12	1	457.1	12
dsLp	1	12	Yes	4	1	665.82	4
dsLp	1	13	Yes	18	1	718.95	17
dsLp	1	14	Yes	4	1	579.96	4
dsLp	1	15	Yes	35	1	611.38	34
dsLp	1	16	No	0	1
dsLp	1	17	No	0	1
dsLp	1	18	Yes	1	1	582.82	1
dsLp	1	19	Yes	43	1	453.12	43
dsLp	1	20	Yes	5	1	366.58	5
dsLp	1	21	Yes	10	1	579.55	10
dsLp	1	22	Yes	11	1	438.66	11
dsLp	1	23	Yes	73	1	535.56	73
dsLp	1	24	Yes	50	1	443.94	50
dsLp	2	1	Yes	25	1	509.23	25
dsLp	2	2	Yes	4	1	1370.37	2
dsLp	2	3	Yes	3	1	986.54	3
dsLp	2	4	Yes	1	1	565.61	1
dsLp	2	5	Yes	8	1	1021.94	8	Ovary missing
dsLp	2	6	Yes	9	1	797.41	9
dsLp	2	7	Yes	3	1	696.9	3
dsLp	2	8	No	0	1
dsLp	2	9	Yes	1	1	1469.77	1
dsLp	2	10	Yes	30	1	1022.85	29
dsLp	2	11	Yes	10	1	704.02	10
dsLp	2	12	Yes	3	1	796.23	3
dsLp	2	13	Yes	8	1	1540.61	7
dsLp	2	14	Yes	29	1	1400.81	24
dsLp	2	15	Yes	1	1	1933.73	1
dsLp	2	16	Yes	120	1	954.94	106
dsLp	2	17	Yes	2	1	873.83	2
dsLp	2	18	Yes	3	1	559.6	3	Ovary missing
dsLp	2	19	Yes	33	1	946.62	33
dsLp	2	20	Yes	37	1	965.05	36
dsLp	2	21	Yes	89	1	975.84	81
dsLp	2	22	Yes	23	1	709.99	22
dsLp	2	23	No	0	1
dsLp	2	24	Yes	38	1	1194.53	38
dsLp	2	25	Yes	38	1	1187.67	34
dsGFP	1	1	Yes	29	2	425.08	29
dsGFP	1	2	No	0	2
dsGFP	1	3	Yes	93	2	461.73	93
dsGFP	1	4	Yes	51	2	421.38	51
dsGFP	1	5	Yes	174	2	379.08	57
dsGFP	1	6	Yes	3	2	448.66	3
dsGFP	1	7			2			Gut damaged
dsGFP	1	8	No	0	2
dsGFP	1	9	Yes	16	2	447.26	16
dsGFP	1	10	Yes	229	2	542.05	54
dsGFP	1	11	Yes	37	2	366.78	37
dsGFP	1	12	Yes	58	2	367.67	58
dsGFP	1	13	Yes	1	2	453.31	1
dsGFP	1	14	Yes	196	2	362.84	66
dsGFP	1	15	Yes	14	2	396.75	14
dsGFP	1	16	Yes	8	2	351.41	8
dsGFP	1	17	Yes	135	2	279.43	71
dsGFP	1	18	Yes	2	2	529.75	2
dsGFP	1	19	Yes	11	2	241.41	11
dsGFP	1	20	Yes	3	2	441.15	3
dsGFP	1	21	Yes	57	2	498.36	57
dsGFP	1	22	Yes	198	2	439.07	54
dsGFP	1	23	Yes	29	2	572.85	29
dsGFP	1	24	Yes	120	2	447.31	56
dsGFP	2	1	Yes	27	2	1006.18	25
dsGFP	2	2	Yes	44	2	915.2	39
dsGFP	2	3	Yes	243	2	710.84	57
dsGFP	2	4	Yes	7	2	980.1	7
dsGFP	2	5	Yes	209	2	948.05	53
dsGFP	2	6	Yes	129	2	723.77	52
dsGFP	2	7	Yes	297	2	775.6	60
dsGFP	2	8	Yes	194	2	871.17	60
dsGFP	2	9	Yes	127	2	1042.19	53
dsGFP	2	10	Yes	19	2	653.77	19
dsGFP	2	11	Yes	113	2	1013.37	66
dsGFP	2	12	Yes	158	2	587.37	60
dsGFP	2	13	Yes	5	2	1022.93	5
dsGFP	2	14	Yes	158	2	733.51	51
dsGFP	2	15	Yes	224	2	872.33	50
dsGFP	2	16	Yes	265	2	996.83	50
dsLp	1	1	No	0	2
dsLp	1	2	No	0	2
dsLp	1	3	Yes	88	2	542.62	50
dsLp	1	4	Yes	13	2	744.69	13
dsLp	1	5	Yes	42	2	558.1	42
dsLp	1	6	No	0	2
dsLp	1	7	Yes	12	2	373.86	12
dsLp	1	8	Yes	21	2	590.83	21
dsLp	1	9	No	0	2
dsLp	1	10	Yes	66	2	398.92	56
dsLp	1	11	Yes	25	2	430.62	25
dsLp	1	12	Yes	8	2	390.75	8
dsLp	1	13	Yes	64	2	625.23	60
dsLp	1	14	Yes	71	2	459.06	71
dsLp	1	15	Yes	7	2	658.77	7
dsLp	1	16	Yes	17	2	314.51	17
dsLp	1	17	No	0	2
dsLp	1	18	Yes	53	2	496.78	53
dsLp	1	19	Yes	3	2	522.71	3
dsLp	1	20	Yes	1	2	404.94	1
dsLp	1	21	Yes	59	2	611.32	55
dsLp	1	22	No	0	2
dsLp	1	23	Yes	29	2	384.98	27
dsLp	1	24	No	0	2
dsLp	2	1	Yes	49	2	993.55	39
dsLp	2	2	Yes	3	2	700.04	3
dsLp	2	3	Yes	17	2	757.48	15
dsLp	2	4	Yes	46	2	1037.38	43
dsLp	2	5	Yes	37	2	1466.37	35
dsLp	2	6	Yes	3	2	1422.5	3
dsLp	2	7	Yes	49	2	890.51	42
dsLp	2	8	Yes	3	2	1541.29	2
dsLp	2	9	Yes	5	2	1140.89	5
dsLp	2	10	Yes	18	2	830.1	13
dsLp	2	11	Yes	3	2	992.41	3
dsLp	2	12	Yes	3	2	790.76	3
dsLp	2	13	No	0	2
dsLp	2	14	Yes	9	2	990.41	9
dsLp	2	15	Yes	17	2	1029.85	15
dsLp	2	16	Yes	2	2	1066.67	2
dsGFP	1	1	Yes	286	3	621.7	50
dsGFP	1	2	Yes	3	3	867.68	3
dsGFP	1	3	Yes	176	3	649.92	50
dsGFP	1	4	Yes	16	3	926.95	16
dsGFP	1	5	Yes	8	3	599.01	8
dsGFP	1	6	Yes	194	3	510.35	50
dsGFP	1	7	Yes	145	3	677.44	50
dsGFP	1	8	Yes	12	3	640.5	11
dsGFP	1	9	Yes	13	3	630.37	10
dsGFP	1	10	Yes	195	3	853.33	50
dsGFP	1	11	Yes	224	3	500.25	50
dsGFP	1	12	Yes	36	3	744.37	33
dsGFP	1	13	Yes	45	3	635.78	40
dsGFP	1	14	Yes	115	3	553.08	50
dsGFP	1	15	Yes	1	3	923.01	1
dsGFP	1	16	Yes	150	3	705.82	50
dsGFP	1	17	Yes	67	3	603.58	50
dsGFP	1	18	Yes	9	3	431.08	9
dsGFP	1	19	Yes	9	3	999.38	9
dsGFP	1	20	Yes	2	3	476.67	2
dsGFP	1	21	Yes	77	3	720.82	50
dsGFP	1	22	Yes	85	3	640.04	50
dsGFP	1	23	Yes	173	3	675.91	50
dsGFP	1	24	Yes	20	3	1041.72	19
dsGFP	2	1	No	0	3
dsGFP	2	2	Yes	14	3	1527.01	6
dsGFP	2	3	Yes	9	3	800.22	5
dsGFP	2	4	Yes	69	3	1194.21	50
dsGFP	2	5	Yes	20	3	1129.23	13
dsGFP	2	6	Yes	226	3	1004.56	50
dsGFP	2	7	Yes	43	3	1094.71	26
dsGFP	2	8	Yes	20	3	1401.69	10
dsGFP	2	9	Yes	8	3	781.81	6
dsGFP	2	10	No	0	3
dsGFP	2	11	Yes	17	3	888.66	15
dsGFP	2	12	Yes	122	3	864.78	50
dsGFP	2	13	Yes	276	3	891.85	50
dsGFP	2	14	Yes	10	3	1287.92	6
dsGFP	2	15	No	0	3
dsGFP	2	16	No	0	3
dsLp	1	1	Yes	10	3	749.59	9
dsLp	1	2	Yes	5	3	623.91	4
dsLp	1	3	Yes	11	3	311.42	11
dsLp	1	4	No	0	3
dsLp	1	5	Yes	48	3	487.23	41
dsLp	1	6	Yes	50	3	826.12	50
dsLp	1	7	Yes	107	3	693.72	50
dsLp	1	8	Yes	69	3	460.18	50
dsLp	1	9	Yes	8	3	707.93	8
dsLp	1	10	Yes	34	3	603.01	31
dsLp	1	11	Yes	28	3	539.11	26
dsLp	1	12	Yes	20	3	577.88	17
dsLp	1	13	Yes	2	3	448.59	2
dsLp	1	14	Yes	14	3	552.33	10
dsLp	1	15	Yes	23	3	603.3	20
dsLp	1	16	Yes	8	3	694.19	7
dsLp	1	17	No	0	3
dsLp	1	18	Yes	11	3	578.37	7
dsLp	1	19	Yes	56	3	472.29	43
dsLp	1	20	Yes	29	3	608.98	27
dsLp	1	21	Yes	34	3	710.58	26
dsLp	1	22	Yes	5	3	574.08	3
dsLp	1	23	Yes	29	3	631.37	22
dsLp	1	24	No	0	3
dsLp	2	1	Yes	54	3	1323.95	36
dsLp	2	2	No	0	3
dsLp	2	3	Yes	27	3	1326.88	18
dsLp	2	4	Yes	22	3	1132.76	17
dsLp	2	5	Yes	72	3	945.4	50
dsLp	2	6	Yes	12	3	1305.64	9
dsLp	2	7	No	0	3
dsLp	2	8	Yes	13	3	1543.4	9
dsLp	2	9	Yes	28	3	1008.15	19
dsLp	2	10	Yes	17	3	1116.92	9
dsLp	2	11	Yes	27	3	1351.21	19
dsLp	2	12	Yes	21	3	644.53	16
dsLp	2	13	Yes	6	3	886.74	4
dsLp	2	14	Yes	55	3	1154.88	38
dsLp	2	15	Yes	42	3	1025.6	32
dsLp	2	16	Yes	17	3	1265.79	6
dsLp	2	17	Yes	5	3	1688.43	4
dsLp	2	18	Yes	74	3	1262.97	50

## Sheet: Fig3 & FigS2
Group	Blood Feeds	Days pIBM	Mosquito number	Infected?	Sporozoites	Experiment
dsGFP	1	7	1	No	0	2
dsGFP	1	7	2	No	0	2
dsGFP	1	7	3	No	0	2
dsGFP	1	7	4	No	0	2
dsGFP	1	7	5	No	0	2
dsGFP	1	7	6	No	0	2
dsGFP	1	7	7	No	0	2
dsGFP	1	7	8	No	0	2
dsGFP	2	7	1	No	0	2
dsGFP	2	7	2	Yes	310	2
dsGFP	2	7	3	No	0	2
dsGFP	2	7	4	No	0	2
dsGFP	2	7	5	No	0	2
dsGFP	2	7	6	No	0	2
dsGFP	2	7	7	No	0	2
dsGFP	2	7	8	No	0	2
dsLp	1	7	1	No	0	2
dsLp	1	7	2	No	0	2
dsLp	1	7	3	No	0	2
dsLp	1	7	4	No	0	2
dsLp	1	7	5	No	0	2
dsLp	1	7	6	No	0	2
dsLp	1	7	7	No	0	2
dsLp	1	7	8	No	0	2
dsLp	2	7	1	No	0	2
dsLp	2	7	2	No	0	2
dsLp	2	7	3	No	0	2
dsLp	2	7	4	No	0	2
dsLp	2	7	5	No	0	2
dsLp	2	7	6	No	0	2
dsLp	2	7	7	No	0	2
dsLp	2	7	8	No	0	2
dsGFP	1	7	1	No	0	3
dsGFP	1	7	2	No	0	3
dsGFP	1	7	3	No	0	3
dsGFP	1	7	4	No	0	3
dsGFP	1	7	5	No	0	3
dsGFP	1	7	6	No	0	3
dsGFP	1	7	7	No	0	3
dsGFP	1	7	8	No	0	3
dsGFP	2	7	1	No	0	3
dsGFP	2	7	2	No	0	3
dsGFP	2	7	3	No	0	3
dsGFP	2	7	4	No	0	3
dsGFP	2	7	5	No	0	3
dsGFP	2	7	6	No	0	3
dsGFP	2	7	7	No	0	3
dsGFP	2	7	8	No	0	3
dsLp	1	7	1	No	0	3
dsLp	1	7	2	No	0	3
dsLp	1	7	3	No	0	3
dsLp	1	7	4	No	0	3
dsLp	1	7	5	No	0	3
dsLp	1	7	6	No	0	3
dsLp	1	7	7	No	0	3
dsLp	1	7	8	No	0	3
dsLp	2	7	1	No	0	3
dsLp	2	7	2	No	0	3
dsLp	2	7	3	No	0	3
dsLp	2	7	4	No	0	3
dsLp	2	7	5	No	0	3
dsLp	2	7	6	No	0	3
dsLp	2	7	7	No	0	3
dsLp	2	7	8	No	0	3
dsGFP	1	7	1	No	0	4
dsGFP	1	7	2	No	0	4
dsGFP	1	7	3	No	0	4
dsGFP	1	7	4	No	0	4
dsGFP	1	7	5	No	0	4
dsGFP	1	7	6	No	0	4
dsGFP	1	7	7	No	0	4
dsGFP	1	7	8	No	0	4
dsGFP	2	7	1	No	0	4
dsGFP	2	7	2	No	0	4
dsGFP	2	7	3	No	0	4
dsGFP	2	7	4	No	0	4
dsGFP	2	7	5	Yes	220	4
dsGFP	2	7	6	Yes	340	4
dsGFP	2	7	7	No	0	4
dsGFP	2	7	8	No	0	4
dsLp	1	7	1	No	0	4
dsLp	1	7	2	No	0	4
dsLp	1	7	3	No	0	4
dsLp	1	7	4	No	0	4
dsLp	1	7	5	No	0	4
dsLp	1	7	6	No	0	4
dsLp	1	7	7	No	0	4
dsLp	1	7	8	No	0	4
dsLp	2	7	1	No	0	4
dsLp	2	7	2	No	0	4
dsLp	2	7	3	No	0	4
dsLp	2	7	4	Yes	280	4
dsLp	2	7	5	No	0	4
dsLp	2	7	6	No	0	4
dsLp	2	7	7	No	0	4
dsLp	2	7	8	No	0	4
dsGFP	1	8	1	No	0	2
dsGFP	1	8	2	No	0	2
dsGFP	1	8	3	No	0	2
dsGFP	1	8	4	No	0	2
dsGFP	1	8	5	No	0	2
dsGFP	1	8	6	No	0	2
dsGFP	1	8	7	No	0	2
dsGFP	1	8	8	Yes	265	2
dsGFP	2	8	1	No	0	2
dsGFP	2	8	2	No	0	2
dsGFP	2	8	3	No	0	2
dsGFP	2	8	4	No	0	2
dsGFP	2	8	5	Yes	1680	2
dsGFP	2	8	6	No	0	2
dsGFP	2	8	7	No	0	2
dsGFP	2	8	8	No	0	2
dsLp	1	8	1	No	0	2
dsLp	1	8	2	No	0	2
dsLp	1	8	3	No	0	2
dsLp	1	8	4	No	0	2
dsLp	1	8	5	No	0	2
dsLp	1	8	6	No	0	2
dsLp	1	8	7	No	0	2
dsLp	1	8	8	No	0	2
dsLp	2	8	1	No	0	2
dsLp	2	8	2	No	0	2
dsLp	2	8	3	No	0	2
dsLp	2	8	4	No	0	2
dsLp	2	8	5	No	0	2
dsLp	2	8	6	No	0	2
dsLp	2	8	7	No	0	2
dsLp	2	8	8	No	0	2
dsGFP	1	8	1	No	0	3
dsGFP	1	8	2	No	0	3
dsGFP	1	8	3	No	0	3
dsGFP	1	8	4	No	0	3
dsGFP	1	8	5	No	0	3
dsGFP	1	8	6	No	0	3
dsGFP	1	8	7	No	0	3
dsGFP	1	8	8	No	0	3
dsGFP	1	8	9	No	0	3
dsGFP	1	8	10	No	0	3
dsGFP	1	8	11	No	0	3
dsGFP	2	8	1	Yes	140	3
dsGFP	2	8	2	No	0	3
dsGFP	2	8	3	No	0	3
dsGFP	2	8	4	No	0	3
dsGFP	2	8	5	Yes	280	3
dsGFP	2	8	6	Yes	130	3
dsGFP	2	8	7	Yes	140	3
dsGFP	2	8	8	No	0	3
dsGFP	2	8	9	Yes	150	3
dsGFP	2	8	10	No	0	3
dsGFP	2	8	11	Yes	280	3
dsLp	1	8	1	Yes	135	3
dsLp	1	8	2	No	0	3
dsLp	1	8	3	No	0	3
dsLp	1	8	4	No	0	3
dsLp	1	8	5	No	0	3
dsLp	1	8	6	No	0	3
dsLp	1	8	7	No	0	3
dsLp	1	8	8	No	0	3
dsLp	1	8	9	No	0	3
dsLp	1	8	10	No	0	3
dsLp	2	8	1	No	0	3
dsLp	2	8	2	Yes	250	3
dsLp	2	8	3	No	0	3
dsLp	2	8	4	Yes	185	3
dsLp	2	8	5	No	0	3
dsLp	2	8	6	Yes	145	3
dsLp	2	8	7	Yes	135	3
dsLp	2	8	8	No	0	3
dsLp	2	8	9	Yes	150	3
dsLp	2	8	10	Yes	130	3
dsGFP	1	8	1	No	0	4
dsGFP	1	8	2	No	0	4
dsGFP	1	8	3	No	0	4
dsGFP	1	8	4	No	0	4
dsGFP	1	8	5	No	0	4
dsGFP	1	8	6	No	0	4
dsGFP	1	8	7	No	0	4
dsGFP	1	8	8	No	0	4
dsGFP	1	8	9	No	0	4
dsGFP	1	8	10	No	0	4
dsGFP	1	8	11	No	0	4
dsGFP	1	8	12	No	0	4
dsGFP	2	8	1	No	0	4
dsGFP	2	8	2	No	0	4
dsGFP	2	8	3	No	0	4
dsGFP	2	8	4	No	0	4
dsGFP	2	8	5	Yes	170	4
dsGFP	2	8	6	No	0	4
dsGFP	2	8	7	No	0	4
dsGFP	2	8	8	Yes	160	4
dsGFP	2	8	9	No	0	4
dsGFP	2	8	10	Yes	160	4
dsGFP	2	8	11	No	0	4
dsLp	1	8	1	No	0	4
dsLp	1	8	2	No	0	4
dsLp	1	8	3	No	0	4
dsLp	1	8	4	No	0	4
dsLp	1	8	5	No	0	4
dsLp	1	8	6	No	0	4
dsLp	1	8	7	No	0	4
dsLp	1	8	8	No	0	4
dsLp	1	8	9	No	0	4
dsLp	1	8	10	No	0	4
dsLp	1	8	11	No	0	4
dsLp	2	8	1	No	0	4
dsLp	2	8	2	No	0	4
dsLp	2	8	3	No	0	4
dsLp	2	8	4	No	0	4
dsLp	2	8	5	No	0	4
dsLp	2	8	6	No	0	4
dsLp	2	8	7	No	0	4
dsLp	2	8	8	No	0	4
dsLp	2	8	9	No	0	4
dsLp	2	8	10	No	0	4
dsGFP	1	10	1	No	0	1
dsGFP	1	10	2	No	0	1
dsGFP	1	10	3	No	0	1
dsGFP	1	10	4	No	0	1
dsGFP	1	10	5	No	0	1
dsGFP	1	10	6	No	0	1
dsGFP	1	10	7	No	0	1
dsGFP	1	10	8	No	0	1
dsGFP	1	10	9	Yes	688	1
dsGFP	1	10	10	Yes	143	1
dsGFP	1	10	11	Yes	998	1
dsGFP	1	10	12	No	0	1
dsGFP	1	10	13	No	0	1
dsGFP	1	10	14	No	0	1
dsGFP	1	10	15	No	0	1
dsGFP	1	10	16	No	0	1
dsGFP	2	10	1	Yes	945	1
dsGFP	2	10	2	Yes	40800	1
dsGFP	2	10	3	Yes	700	1
dsGFP	2	10	4	Yes	22125	1
dsGFP	2	10	5	Yes	10238	1
dsGFP	2	10	6	Yes	8348	1
dsGFP	2	10	7	Yes	1550	1
dsGFP	2	10	8	Yes	285	1
dsGFP	2	10	9	Yes	428	1
dsGFP	2	10	10	Yes	775	1
dsLp	1	10	1	No	0	1
dsLp	1	10	2	No	0	1
dsLp	1	10	3	No	0	1
dsLp	1	10	4	No	0	1
dsLp	1	10	5	No	0	1
dsLp	1	10	6	No	0	1
dsLp	1	10	7	No	0	1
dsLp	1	10	8	No	0	1
dsLp	1	10	9	No	0	1
dsLp	1	10	10	No	0	1
dsLp	1	10	11	Yes	6120	1
dsLp	1	10	12	Yes	158	1
dsLp	2	10	1	Yes	4940	1
dsLp	2	10	2	Yes	7200	1
dsLp	2	10	3	No	0	1
dsLp	2	10	4	Yes	930	1
dsLp	2	10	5	Yes	7243	1
dsLp	2	10	6	Yes	9975	1
dsLp	2	10	7	Yes	12825	1
dsLp	2	10	8	Yes	285	1
dsGFP	1	10	1	No	0	2
dsGFP	1	10	2	No	0	2
dsGFP	1	10	3	Yes	240	2
dsGFP	1	10	4	No	0	2
dsGFP	1	10	5	No	0	2
dsGFP	1	10	6	Yes	125	2
dsGFP	1	10	7	No	0	2
dsGFP	1	10	8	No	0	2
dsGFP	1	10	9	No	0	2
dsGFP	1	10	10	No	0	2
dsGFP	1	10	11	No	0	2
dsGFP	1	10	12	Yes	805	2
dsGFP	1	10	13	Yes	800	2
dsGFP	2	10	1	No	0	2
dsGFP	2	10	2	No	0	2
dsGFP	2	10	3	Yes	15750	2
dsGFP	2	10	4	Yes	8140	2
dsGFP	2	10	5	Yes	31080	2
dsGFP	2	10	6	Yes	5180	2
dsGFP	2	10	7	Yes	1110	2
dsGFP	2	10	8	Yes	16660	2
dsGFP	2	10	9	Yes	14550	2
dsGFP	2	10	10	Yes	14280	2
dsGFP	2	10	11	Yes	360	2
dsGFP	2	10	12	No	0	2
dsGFP	2	10	13	Yes	6240	2
dsGFP	2	10	14	Yes	2400	2
dsGFP	2	10	15	Yes	2480	2
dsGFP	2	10	16	Yes	825	2
dsGFP	2	10	17	Yes	380	2
dsGFP	2	10	18	No	0	2
dsGFP	2	10	19	Yes	925	2
dsGFP	2	10	20	Yes	585	2
dsLp	1	10	1	No	0	2
dsLp	1	10	2	No	0	2
dsLp	1	10	3	No	0	2
dsLp	1	10	4	No	0	2
dsLp	1	10	5	No	0	2
dsLp	1	10	6	No	0	2
dsLp	1	10	7	Yes	185	2
dsLp	1	10	8	No	0	2
dsLp	1	10	9	No	0	2
dsLp	1	10	10	No	0	2
dsLp	1	10	11	No		2
dsLp	1	10	12	No		2
dsLp	1	10	13	No	0	2
dsLp	1	10	14	Yes	495	2
dsLp	1	10	15	No		2
dsLp	1	10	16	No		2
dsLp	1	10	17	No	0	2
dsLp	2	10	1	Yes	2900	2
dsLp	2	10	2	No	0	2
dsLp	2	10	3	No	0	2
dsLp	2	10	4	No	90	2
dsLp	2	10	5	No	0	2
dsLp	2	10	6	No	0	2
dsLp	2	10	7	Yes	1350	2
dsLp	2	10	8	Yes	1595	2
dsLp	2	10	9	No	0	2
dsLp	2	10	10	Yes	750	2
dsLp	2	10	11	Yes	125	2
dsLp	2	10	12	Yes	840	2
dsLp	2	10	13	Yes	330	2
dsLp	2	10	14	No	0	2
dsLp	2	10	15	Yes	1155	2
dsLp	2	10	16	Yes	1440	2
dsLp	2	10	17	Yes	160	2
dsLp	2	10	18	Yes	720	2
dsLp	2	10	19	Yes	4205	2
dsLp	2	10	20	No	0	2
dsGFP	1	10	1	Yes	1040	3
dsGFP	1	10	2	Yes	2460	3
dsGFP	1	10	3	Yes	21070	3
dsGFP	1	10	4	Yes	1800	3
dsGFP	1	10	5	Yes	3740	3
dsGFP	1	10	6	No	0	3
dsGFP	1	10	7	Yes	215	3
dsGFP	1	10	8	No	0	3
dsGFP	1	10	9	Yes	1075	3
dsGFP	1	10	10	Yes	960	3
dsGFP	1	10	11	Yes	1435	3
dsGFP	1	10	12	No	0	3
dsGFP	1	10	13	Yes	860	3
dsGFP	1	10	14	Yes	570	3
dsGFP	1	10	15	Yes	430	3
dsGFP	1	10	16	Yes	2200	3
dsGFP	2	10	1	Yes	200	3
dsGFP	2	10	2	Yes	18490	3
dsGFP	2	10	3	Yes	460	3
dsGFP	2	10	4	Yes	22880	3
dsGFP	2	10	5	Yes	2040	3
dsGFP	2	10	6	No	0	3
dsGFP	2	10	7	Yes	1175	3
dsGFP	2	10	8	Yes	2500	3
dsGFP	2	10	9	Yes	47700	3
dsGFP	2	10	10	Yes	2120	3
dsGFP	2	10	11	Yes	230	3
dsGFP	2	10	12	Yes	245	3
dsGFP	2	10	13	No	0	3
dsGFP	2	10	14	Yes	460	3
dsGFP	2	10	15	No	0	3
dsGFP	2	10	16	Yes	480	3
dsLp	1	10	1	Yes	210	3
dsLp	1	10	2	No	0	3
dsLp	1	10	3	Yes	470	3
dsLp	1	10	4	No	0	3
dsLp	1	10	5	Yes	410	3
dsLp	1	10	6	No	0	3
dsLp	1	10	7	No	0	3
dsLp	1	10	8	No	0	3
dsLp	1	10	9	Yes	460	3
dsLp	1	10	10	No	0	3
dsLp	1	10	11	Yes	900	3
dsLp	1	10	12	Yes	255	3
dsLp	1	10	13	Yes	460	3
dsLp	1	10	14	Yes	450	3
dsLp	1	10	15	No	0	3
dsLp	1	10	16	No	0	3
dsLp	2	10	1	Yes	225	3
dsLp	2	10	2	Yes	2820	3
dsLp	2	10	3	Yes	11700	3
dsLp	2	10	4	Yes	920	3
dsLp	2	10	5	Yes	2820	3
dsLp	2	10	6	Yes	1025	3
dsLp	2	10	7	Yes	9020	3
dsLp	2	10	8	Yes	1590	3
dsLp	2	10	9	Yes	2205	3
dsLp	2	10	10	Yes	1250	3
dsLp	2	10	11	No	0	3
dsLp	2	10	12	Yes	2460	3
dsLp	2	10	13	Yes	15360	3
dsLp	2	10	14	Yes	3055	3
dsLp	2	10	15	Yes	15725	3
dsLp	2	10	16	Yes	3450	3
dsGFP	1	10	1	Yes	920	4
dsGFP	1	10	2	No	0	4
dsGFP	1	10	3	No	0	4
dsGFP	1	10	4	No	0	4
dsGFP	1	10	5	Yes	920	4
dsGFP	1	10	6	No	0	4
dsGFP	1	10	7	No	0	4
dsGFP	1	10	8	Yes	240	4
dsGFP	1	10	9	No	0	4
dsGFP	1	10	10	No	0	4
dsGFP	1	10	11	No	0	4
dsGFP	1	10	12	No	0	4
dsGFP	2	10	1	No	0	4
dsGFP	2	10	2	Yes	2300	4
dsGFP	2	10	3	Yes	1760	4
dsGFP	2	10	4	Yes	940	4
dsGFP	2	10	5	Yes	460	4
dsGFP	2	10	6	No	0	4
dsGFP	2	10	7	Yes	1175	4
dsGFP	2	10	8	Yes	2530	4
dsGFP	2	10	9	Yes	705	4
dsGFP	2	10	10	Yes	4500	4
dsLp	1	10	1	No	0	4
dsLp	1	10	2	No	0	4
dsLp	1	10	3	Yes	235	4
dsLp	1	10	4	No	0	4
dsLp	1	10	5	Yes	510	4
dsLp	1	10	6	No	0	4
dsLp	1	10	7	No	0	4
dsLp	1	10	8	No	0	4
dsLp	1	10	9	Yes	255	4
dsLp	1	10	10	No	0	4
dsLp	1	10	11	No	0	4
dsLp	1	10	12	Yes	245	4
dsLp	1	10	13	Yes	255	4
dsLp	1	10	14	No	0	4
dsLp	2	10	1	No	0	4
dsLp	2	10	2	No	0	4
dsLp	2	10	3	Yes	675	4
dsLp	2	10	4	Yes	2070	4
dsLp	2	10	5	No	0	4
dsLp	2	10	6	No	0	4
dsLp	2	10	7	Yes	750	4
dsLp	2	10	8	No	0	4
dsLp	2	10	9	Yes	480	4
dsLp	2	10	10	No	0	4
dsGFP	1	14	1	Yes	21280	2
dsGFP	1	14	2	Yes	550	2
dsGFP	1	14	3	Yes	188100	2
dsGFP	1	14	4	Yes	65880	2
dsGFP	1	14	5	Yes	840	2
dsGFP	1	14	6	Yes	5220	2
dsGFP	1	14	7	Yes	15120	2
dsGFP	1	14	8	Yes	41800	2
dsGFP	1	14	9	Yes	540	2
dsGFP	1	14	10	Yes	265	2
dsGFP	1	14	11	No	0	2
dsGFP	2	14	1	Yes	77645	2
dsGFP	2	14	2	Yes	59690	2
dsGFP	2	14	3	Yes	28350	2
dsGFP	2	14	4	Yes	47060	2
dsGFP	2	14	5	Yes	29293	2
dsLp	1	14	1	Yes	10250	2
dsLp	1	14	2	Yes	57500	2
dsLp	1	14	3	Yes	4750	2
dsLp	1	14	4	Yes	30250	2
dsLp	1	14	5	Yes	28080	2
dsLp	1	14	6	Yes	440	2
dsLp	1	14	7	No	0	2
dsLp	1	14	8	Yes	9870	2
dsLp	2	14	1	Yes	14310	2
dsLp	2	14	2	Yes	540	2
dsLp	2	14	3	Yes	4320	2
dsGFP	1	14	1	No	0	3
dsGFP	1	14	2	Yes	65000	3
dsGFP	1	14	3	Yes	600	3
dsGFP	1	14	4	No	0	3
dsGFP	1	14	5	Yes	100000	3
dsGFP	1	14	6	Yes	81200	3
dsGFP	1	14	7	Yes	42200	3
dsGFP	1	14	8	Yes	23000	3
dsGFP	1	14	9	Yes	4800	3
dsGFP	1	14	10	Yes	98200	3
dsGFP	2	14	1	Yes	2400	3
dsGFP	2	14	2	Yes	71600	3
dsGFP	2	14	3	No	0	3
dsGFP	2	14	4	Yes	21200	3
dsGFP	2	14	5	Yes	42000	3
dsLp	1	14	1	Yes	200	3
dsLp	1	14	2	Yes	23400	3
dsLp	1	14	3	No	0	3
dsLp	1	14	4	Yes	14000	3
dsLp	1	14	5	Yes	1800	3
dsLp	1	14	6	Yes	20600	3
dsLp	1	14	7	Yes	400	3
dsLp	1	14	8	Yes	400	3
dsLp	1	14	9	Yes	14200	3
dsLp	1	14	10	Yes	16800	3
dsLp	1	14	11	Yes	5600	3
dsLp	1	14	12	Yes	200	3
dsLp	2	14	1	Yes	91800	3
dsLp	2	14	2	Yes	200	3
dsLp	2	14	3	Yes	6400	3
dsLp	2	14	4	Yes	200	3
dsLp	2	14	5	No	0	3
dsGFP	1	14	1	Yes	880	4
dsGFP	1	14	2	Yes	880	4
dsGFP	1	14	3	Yes	1500	4
dsGFP	1	14	4	No	0	4
dsGFP	1	14	5	Yes	5720	4
dsGFP	1	14	6	Yes	5500	4
dsGFP	1	14	7	Yes	1440	4
dsGFP	1	14	8	Yes	500	4
dsGFP	1	14	9	Yes	3360	4
dsGFP	1	14	10	Yes	4800	4
dsGFP	1	14	11	Yes	480	4
dsGFP	1	14	12	Yes	21120	4
dsGFP	2	14	1	Yes	25920	4
dsGFP	2	14	2	Yes	30600	4
dsGFP	2	14	3	Yes	83300	4
dsGFP	2	14	4	Yes	2400	4
dsGFP	2	14	5	Yes	8640	4
dsGFP	2	14	6	Yes	5760	4
dsGFP	2	14	7	Yes	36500	4
dsGFP	2	14	8	Yes	5520	4
dsLp	1	14	1	No	0	4
dsLp	1	14	2	Yes	3840	4
dsLp	1	14	3	Yes	480	4
dsLp	1	14	4	Yes	480	4
dsLp	1	14	5	No	0	4
dsLp	1	14	6	Yes	480	4
dsLp	1	14	7	No	0	4
dsLp	1	14	8	No	0	4
dsLp	1	14	9	Yes	3360	4
dsLp	1	14	10	Yes	1920	4
dsLp	1	14	11	Yes	11040	4
dsLp	1	14	12	Yes	1500	4
dsLp	2	14	1	Yes	6500	4
dsLp	2	14	2	Yes	43700	4
dsLp	2	14	3	Yes	3840	4
dsLp	2	14	4	Yes	2400	4
dsLp	2	14	5	Yes	13200	4
dsLp	2	14	6	Yes	37400	4
dsLp	2	14	7	Yes	3840	4

## Sheet: Fig5AB
Group	Blood Feeds	Mosquito number	Infected?	Oocysts	Experiment	Mean oocyst size	Oocysts measured	Excluded
zpg	1	1	Yes	115	1	941.4	50
zpg	1	2	Yes	151	1	488.06	50
zpg	1	3	Yes	235	1	562.56	50
zpg	1	4	Yes	146	1	576.52	50
zpg	1	5	Yes	202	1	526.84	50
zpg	1	6	Yes	174	1	516.32	50
zpg	1	7	Yes	118	1	420.44	50
zpg	1	8	Yes	46	1	515.7	39
zpg	1	9	Yes	313	1	635.6	50
zpg	1	10	Yes	162	1	541.81	50
zpg	1	11	Yes	331	1	531.45	50
zpg	1	12	Yes	57	1	656.3	50
zpg	1	13	Yes	8	1	831.65	7
zpg	1	14	Yes	259	1	505.79	50
zpg	1	15	Yes	221	1	400.09	50
zpg	1	16	Yes	103	1	494.04	50
zpg	1	17	Yes	232	1	582.37	50
zpg	1	18	Yes	94	1	501.84	50
zpg	1	19	Yes	36	1	398.4	33
zpg	1	20	Yes	302	1	632.15	50
zpg	1	21	Yes	355	1	522.01	50
zpg	1	22	Yes	204	1	606.29	50
zpg	1	23	Yes	21	1	480.32	12
zpg	1	24	Yes	269	1	643.46	50
zpg	2	1	Yes	123	1	783.34	52
zpg	2	2	Yes	124	1	694.44	65
zpg	2	3	Yes	122	1	1013.57	52
zpg	2	4	Yes	270	1	1007.56	52
zpg	2	5	Yes	80	1	833.54	76
zpg	2	6	Yes	198	1	1057.15	58
zpg	2	7	Yes	177	1	1085.61	61
zpg	2	8	Yes	102	1	743.55	66
zpg	2	9	Yes	130	1	669.35	53
zpg	2	10	Yes	164	1	691.97	58
zpg	2	11	Yes	71	1	799.21	65
zpg	2	12	Yes	119	1	724.51	56
zpg	2	13	Yes	261	1	908.92	60
zpg	2	14	Yes	123	1	1226.12	50
zpg	2	15	Yes	45	1	854.16	35
zpg	2	16	Yes	134	1	974.32	50
zpg	2	17	Yes	209	1	1064.79	50
zpg	2	18	Yes	299	1	1021.69	50
zpg	2	19	Yes	269	1	958.79	50
zpg	2	20	Yes	214	1	966.86	50
zpg	2	21	Yes	168	1	798.81	50
zpg	2	22	Yes	294	1	1007.4	50
zpg	2	23	Yes	144	1	823.66	50
zpg	2	24	Yes	291	1	1311.11	50
zpgcas9	1	1	Yes	214	1	790.91	50
zpgcas9	1	2	No	0	1
zpgcas9	1	3	Yes	77	1	876.42	50
zpgcas9	1	4	Yes	180	1	761.97	50
zpgcas9	1	5	Yes	86	1	807.01	50
zpgcas9	1	6	Yes	149	1	787.91	46
zpgcas9	1	7	Yes	148	1	804.09	50
zpgcas9	1	8			1			Gut damaged
zpgcas9	1	9	Yes	24	1	869.71	23
zpgcas9	1	10	Yes	51	1	612.23	33
zpgcas9	1	11	Yes	7	1	509.19	6
zpgcas9	1	12	Yes	97	1	556.91	50
zpgcas9	1	13	Yes	42	1	709.59	14
zpgcas9	1	14	Yes	216	1	770.64	50
zpgcas9	1	15	Yes	23	1	685.87	22
zpgcas9	1	16	Yes	137	1	811.61	50
zpgcas9	1	17	Yes	85	1	604.01	50
zpgcas9	1	18	Yes	52	1	744.07	47
zpgcas9	1	19	Yes	13	1	1001.25	10
zpgcas9	1	20	Yes	15	1	614.27	11
zpgcas9	1	21	Yes	64	1	674.06	50
zpgcas9	1	22	Yes	65	1	607.61	50
zpgcas9	1	23	Yes	118	1	746.97	50
zpgcas9	1	24	Yes	178	1	522.94	50
zpgcas9	2	1	Yes	8	1	1330.62	8
zpgcas9	2	2	Yes	234	1	1050.43	54
zpgcas9	2	3	Yes	17	1	1264.79	17
zpgcas9	2	4	Yes	227	1	895.2	60
zpgcas9	2	5	Yes	79	1	1084.84	77
zpgcas9	2	6	Yes	6	1	688.84	6
zpgcas9	2	7	Yes	115	1	1259.69	61
zpgcas9	2	8	Yes	24	1	1000.44	23
zpgcas9	2	9	Yes	16	1	1261.79	14
zpgcas9	2	10	Yes	200	1	1035.74	57
zpgcas9	2	11	Yes	166	1	976.37	77
zpgcas9	2	12	Yes	131	1	1030.64	56
zpgcas9	2	13	Yes	37	1	1949.86	34
zpgcas9	2	14	Yes	114	1	1357.07	50
zpgcas9	2	15	Yes	46	1	1098.09	36
zpgcas9	2	16	Yes	186	1	1251.75	50
zpgcas9	2	17	Yes	68	1	1367.02	50
zpgcas9	2	18	Yes	107	1	1197.49	50
zpgcas9	2	19	Yes	108	1	1064.17	45
zpgcas9	2	20	Yes	77	1	672.19	50
zpgcas9	2	21	Yes	143	1	1665.29	50
zpgcas9	2	22	Yes	102	1	1112.19	50
zpgcas9	2	23	Yes	44	1	1211.38	37
zpgcas9	2	24	Yes	14	1	1377.96	8
zpg	1	1	Yes	100	2	423.73	56
zpg	1	2	Yes	41	2	311.5	41
zpg	1	3	Yes	25	2	426.98	25
zpg	1	4	No	0	2
zpg	1	5	Yes	14	2	305.99	14
zpg	1	6	Yes	12	2	329.49	11
zpg	1	7	Yes	210	2	385.13	69
zpg	1	8	Yes	144	2	294.02	73
zpg	1	9	Yes	1	2	597.17	1
zpg	1	10	Yes	129	2	326.27	54
zpg	1	11	Yes	246	2	515.8	74
zpg	1	12	Yes	4	2	346.54	4
zpg	1	13	Yes	106	2	284.83	56
zpg	1	14	No	0	2
zpg	1	15	Yes	45	2	333.8	44
zpg	1	16	Yes	85	2	320.33	50
zpg	1	17	Yes	53	2	374	53
zpg	1	18	Yes	26	2	376.66	26
zpg	1	19	Yes	34	2	492.89	31
zpg	1	20	Yes	221	2	221.7	50
zpg	1	21	No	0	2
zpg	1	22	Yes	100	2	261.78	63
zpg	1	23	Yes	239	2	315.65	61
zpg	1	24	Yes	113	2	239.6	56
zpg	2	1	Yes	8	2	729.55	2
zpg	2	2	Yes	91	2	767.5	62
zpg	2	3	Yes	53	2	643.92	33
zpg	2	4	Yes	60	2	633.29	58
zpg	2	5	No	0	2
zpg	2	6	Yes	23	2	674.68	17
zpg	2	7	Yes	124	2	495.31	51
zpg	2	8	Yes	3	2	698.54	3
zpg	2	9	Yes	100	2	513.82	76
zpg	2	10	Yes	6	2	438.22	5
zpg	2	11	No	0	2
zpg	2	12	Yes	34	2	791.2	27
zpg	2	13	Yes	69	2	591.71	67
zpg	2	14	No	0	2
zpg	2	15	Yes	24	2	903.15	18
zpg	2	16	Yes	32	2	780.5	29
zpgcas9	1	1	Yes	10	2	583.23	10
zpgcas9	1	2	Yes	5	2	319.86	5
zpgcas9	1	3	Yes	18	2	571.54	17
zpgcas9	1	4	No	0	2
zpgcas9	1	5	Yes	27	2	709.5	25
zpgcas9	1	6	Yes	33	2	651.09	25
zpgcas9	1	7	Yes	4	2	512.46	3
zpgcas9	1	8	Yes	18	2	535.26	17
zpgcas9	1	9	Yes	23	2	690.56	14
zpgcas9	1	10	No	0	2
zpgcas9	1	11	Yes	4	2	444.7	1
zpgcas9	1	12	Yes	4	2	366.11	4
zpgcas9	1	13	No	0	2
zpgcas9	1	14	Yes	6	2	514.54	5
zpgcas9	1	15	Yes	15	2	733.53	10
zpgcas9	1	16	Yes	4	2	442.86	4
zpgcas9	1	17	No	0	2
zpgcas9	1	18	Yes	6	2	425.03	3
zpgcas9	1	19	Yes	4	2	292.44	4
zpgcas9	1	20	No	0	2
zpgcas9	1	21	Yes	9	2	549.68	7
zpgcas9	1	22	Yes	39	2	801.25	38
zpgcas9	1	23	Yes	38	2	604.43	38
zpgcas9	1	24	No	0	2
zpgcas9	2	1	Yes	14	2	843.62	13
zpgcas9	2	2	No	0	2
zpgcas9	2	3	Yes	1	2		0
zpgcas9	2	4	Yes	24	2	816.06	21
zpgcas9	2	5	Yes	53	2	914.4	35
zpgcas9	2	6	No	0	2
zpgcas9	2	7	Yes	13	2	798.66	13
zpgcas9	2	8	Yes	6	2	394.7	4
zpgcas9	2	9	Yes	25	2	633.16	16
zpgcas9	2	10	Yes	1	2	340.19	1
zpgcas9	2	11	Yes	1	2	739.39	1
zpgcas9	2	12	Yes	1	2	282.8	1
zpgcas9	2	13	Yes	1	2	791.03	1
zpgcas9	2	14	No	0	2
zpgcas9	2	15	No	0	2
zpgcas9	2	16	Yes	4	2	529.75	4
zpg	1	1	Yes	113	3	956.17	50
zpg	1	2	Yes	256	3	609.9	50
zpg	1	3	Yes	47	3	715.16	38
zpg	1	4	Yes	191	3	544.94	50
zpg	1	5	Yes	28	3	810.64	26
zpg	1	6	Yes	344	3	636.2	50
zpg	1	7	Yes	37	3	470.77	32
zpg	1	8	No	0	3
zpg	1	9	No	0	3
zpg	1	10	Yes	187	3	648.54	32
zpg	1	11	Yes	120	3	709.34	50
zpg	2	1	Yes	11	3	1274.6	6
zpg	2	2	Yes	193	3	1047.45	50
zpg	2	3	Yes	3	3	1007.71	3
zpg	2	4	Yes	67	3	1044.7	50
zpg	2	5	Yes	30	3	1049.51	23
zpg	2	6	Yes	2	3	570.12	2
zpg	2	7	Yes	24	3	722.07	19
zpg	2	8	Yes	226	3	838.75	50
zpg	2	9	Yes	9	3	751.98	7
zpg	2	10	Yes	5	3	730.58	4
zpg	2	11	Yes	48	3	779.43	38
zpg	2	12	Yes	183	3	798.11	50
zpg	2	13	Yes	1	3		0
zpg	2	14	Yes	335	3	804.17	50
zpg	2	15	Yes	182	3	834.64	50
zpg	2	16	Yes	4	3	708.38	3
zpg	2	17	Yes	2	3	635.29	1
zpg	2	18	Yes	30	3	514.85	14
zpg	2	19	Yes	140	3	757.33	50
zpg	2	20	Yes	210	3	782.38	50
zpg	2	21	Yes	53	3	770.16	42
zpg	2	22	Yes	193	3	846.68	50
zpg	2	23	Yes	291	3	666.71	50
zpg	2	24	Yes	101	3	1012.58	50
zpgcas9	1	1	No	0	3
zpgcas9	1	2	Yes	7	3	1095.08	6
zpgcas9	1	3	No	0	3
zpgcas9	1	4	No	0	3
zpgcas9	1	5	Yes	1	3	692.67	1
zpgcas9	1	6	Yes	42	3	762.6	40
zpgcas9	1	7	Yes	65	3	913.02	50
zpgcas9	1	8	Yes	106	3	787.72	50
zpgcas9	1	9	Yes	7	3	1091.55	5
zpgcas9	1	10	No	0	3
zpgcas9	1	11	Yes	134	3	929.98	50
zpgcas9	1	12	Yes	12	3	705.17	8
zpgcas9	1	13	Yes	20	3	839.13	17
zpgcas9	1	14	Yes	40	3	947.34	35
zpgcas9	1	15	Yes	240	3	689.64	50
zpgcas9	1	16	No	0	3
zpgcas9	1	17	Yes	129	3	687.22	50
zpgcas9	1	18	Yes	10	3	1214.73	8
zpgcas9	1	19	Yes	60	3	733.19	50
zpgcas9	1	20	Yes	1	3		0
zpgcas9	1	21	Yes	12	3	893.84	12
zpgcas9	1	22	Yes	36	3	714.89	33
zpgcas9	1	23	Yes	2	3	625.04	2
zpgcas9	1	24	Yes	55	3	987.47	50
zpgcas9	2	1	Yes	164	3	822.03	50
zpgcas9	2	2	Yes	123	3	1190.06	50
zpgcas9	2	3	Yes	282	3	812.31	50
zpgcas9	2	4	Yes	19	3	1304.65	13
zpgcas9	2	5	No	0	3
zpgcas9	2	6	No	0	3
zpgcas9	2	7	Yes	113	3	1052.05	50
zpgcas9	2	8	No	0	3
zpgcas9	2	9	No	0	3
zpgcas9	2	10	Yes	1	3		0
zpgcas9	2	11	No	0	3
zpgcas9	2	12	Yes	142	3	1043.48	50
zpgcas9	2	13	Yes	4	3	745.44	4
zpgcas9	2	14	Yes	5	3	590.75	3
zpgcas9	2	15	Yes	2	3	1181.22	1
zpgcas9	2	16	Yes	60	3	985.31	50
zpgcas9	2	17	Yes	3	3	1179.17	3
zpgcas9	2	18	Yes	1	3	1086.14	1
zpgcas9	2	19	Yes	11	3	688.73	5
zpgcas9	2	20	Yes	19	3	1016.27	11
zpgcas9	2	21	Yes	3	3	792.54	3
zpgcas9	2	22	Yes	4	3	921.27	4
zpgcas9	2	23	Yes	1	3	240.18	1
zpgcas9	2	24	No	0	3

## Sheet: Fig5C
Group	Blood Feeds	Days pIBM	Mosquito number	Infected?	Sporozoites	Experiment
zpg	1	10	1	No	0	1
zpg	1	10	2	No	0	1
zpg	1	10	3	Yes	1625	1
zpg	1	10	4	No	0	1
zpg	1	10	5	No	0	1
zpg	1	10	6	No	0	1
zpg	1	10	7	No	0	1
zpg	1	10	8	No	0	1
zpg	1	10	9	No	0	1
zpg	1	10	10	No	0	1
zpg	1	10	11	No	0	1
zpg	1	10	12	No	0	1
zpg	1	10	13	No	0	1
zpg	1	10	14	No	0	1
zpg	1	10	15	No	0	1
zpg	1	10	16	Yes	1000	1
zpg	1	10	17	Yes	2000	1
zpg	1	10	18	No	0	1
zpg	1	10	19	Yes	8500	1
zpg	1	10	20	Yes	1000	1
zpg	1	10	21	No	0	1
zpg	1	10	22	No	0	1
zpg	2	10	1	No	0	1
zpg	2	10	2	No	0	1
zpg	2	10	3	Yes	675	1
zpg	2	10	4	Yes	48625	1
zpg	2	10	5	Yes	26880	1
zpg	2	10	6	Yes	46230	1
zpg	2	10	7	Yes	106500	1
zpg	2	10	8	Yes	12100	1
zpg	2	10	9	No	0	1
zpg	2	10	10	Yes	21855	1
zpg	2	10	11	Yes	22500	1
zpg	2	10	12	Yes	7000	1
zpg	2	10	13	Yes	1000	1
zpg	2	10	14	Yes	36000	1
zpg	2	10	15	Yes	31500	1
zpg	2	10	16	Yes	42000	1
zpg	2	10	17	No	0	1
zpg	2	10	18	Yes	90000	1
zpg	2	10	19	Yes	108000	1
zpg	2	10	20	Yes	5250	1
zpg	2	10	21	Yes	106500	1
zpg	2	10	22	No	0	1
zpgcas9	1	10	1	Yes	13910	1
zpgcas9	1	10	2	Yes	7750	1
zpgcas9	1	10	3	Yes	40800	1
zpgcas9	1	10	4	Yes	5400	1
zpgcas9	1	10	5	Yes	58985	1
zpgcas9	1	10	6	Yes	50960	1
zpgcas9	1	10	7	No	0	1
zpgcas9	1	10	8	Yes	35280	1
zpgcas9	1	10	9	Yes	8360	1
zpgcas9	1	10	10	Yes	3150	1
zpgcas9	1	10	11	No	0	1
zpgcas9	1	10	12	No	0	1
zpgcas9	1	10	13	Yes	6000	1
zpgcas9	1	10	14	Yes	2000	1
zpgcas9	1	10	15	Yes	3000	1
zpgcas9	1	10	16	Yes	7000	1
zpgcas9	1	10	17	Yes	6000	1
zpgcas9	1	10	18	Yes	39000	1
zpgcas9	1	10	19	Yes	2250	1
zpgcas9	1	10	20	Yes	31500	1
zpgcas9	1	10	21	Yes	1500	1
zpgcas9	1	10	22	Yes	15000	1
zpgcas9	2	10	1	Yes	19880	1
zpgcas9	2	10	2	Yes	2625	1
zpgcas9	2	10	3	Yes	19240	1
zpgcas9	2	10	4	Yes	14835	1
zpgcas9	2	10	5	Yes	89835	1
zpgcas9	2	10	6	Yes	111625	1
zpgcas9	2	10	7	Yes	23460	1
zpgcas9	2	10	8	Yes	9840	1
zpgcas9	2	10	9	Yes	65500	1
zpgcas9	2	10	10	Yes	32585	1
zpgcas9	2	10	11	Yes	60000	1
zpgcas9	2	10	12	Yes	61000	1
zpgcas9	2	10	13	Yes	82000	1
zpgcas9	2	10	14	Yes	51000	1
zpgcas9	2	10	15	Yes	51000	1
zpgcas9	2	10	16	Yes	111000	1
zpgcas9	2	10	17	Yes	58500	1
zpgcas9	2	10	18	Yes	111000	1
zpgcas9	2	10	19	Yes	99000	1
zpgcas9	2	10	20	Yes	37500	1
zpgcas9	2	10	21	Yes	9000	1
zpgcas9	2	10	22	Yes	112500	1
zpg	1	10	1	No	0	2
zpg	1	10	2	No	0	2
zpg	1	10	3	No	0	2
zpg	1	10	4	No	0	2
zpg	1	10	5	No	0	2
zpg	1	10	6	No	0	2
zpg	1	10	7	No	0	2
zpg	1	10	8	No	0	2
zpg	1	10	9	No	0	2
zpg	1	10	10	No	0	2
zpg	1	10	11	Yes	690	2
zpg	1	10	12	No	0	2
zpg	1	10	13	No	0	2
zpg	1	10	14	No	0	2
zpg	1	10	15	Yes	185	2
zpg	1	10	16	No	0	2
zpg	2	10	1	Yes	10600	2
zpg	2	10	2	Yes	240	2
zpg	2	10	3	Yes	18130	2
zpg	2	10	4	Yes	24610	2
zpg	2	10	5	No	0	2
zpg	2	10	6	No	0	2
zpg	2	10	7	Yes	13400	2
zpg	2	10	8	Yes	7670	2
zpg	2	10	9	Yes	19250	2
zpg	2	10	10	No	0	2
zpgcas9	1	10	1	No	0	2
zpgcas9	1	10	2	No	0	2
zpgcas9	1	10	3	No	0	2
zpgcas9	1	10	4	Yes	3910	2
zpgcas9	1	10	5	Yes	225	2
zpgcas9	1	10	6	Yes	260	2
zpgcas9	1	10	7	Yes	1840	2
zpgcas9	1	10	8	Yes	480	2
zpgcas9	1	10	9	No	0	2
zpgcas9	1	10	10	Yes	705	2
zpgcas9	1	10	11	No	0	2
zpgcas9	1	10	12	Yes	270	2
zpgcas9	1	10	13	No	0	2
zpgcas9	1	10	14	No	0	2
zpgcas9	1	10	15	No	0	2
zpgcas9	1	10	16	No	0	2
zpgcas9	2	10	1	Yes	31740	2
zpgcas9	2	10	2	Yes	51525	2
zpgcas9	2	10	3	Yes	24480	2
zpgcas9	2	10	4	Yes	7200	2
zpgcas9	2	10	5	Yes	2070	2
zpgcas9	2	10	6	Yes	2040	2
zpgcas9	2	10	7	No	0	2
zpgcas9	2	10	8	Yes	4230	2
zpgcas9	2	10	9	No	0	2
zpgcas9	2	10	10	No	0	2
zpg	1	10	1	No	0	3
zpg	1	10	2	No	0	3
zpg	1	10	3	No	0	3
zpg	1	10	4	No	0	3
zpg	1	10	5	No	0	3
zpg	1	10	6	No	0	3
zpg	1	10	7	No	0	3
zpg	1	10	8	Yes	420	3
zpg	1	10	9	No	0	3
zpg	1	10	10	No	0	3
zpg	1	10	11	No	0	3
zpg	1	10	12	No	0	3
zpg	1	10	13	No	0	3
zpg	2	10	1	No	0	3
zpg	2	10	2	Yes	28140	3
zpg	2	10	3	Yes	3740	3
zpg	2	10	4	No	0	3
zpg	2	10	5	Yes	63855	3
zpg	2	10	6	Yes	12040	3
zpg	2	10	7	Yes	430	3
zpg	2	10	8	Yes	29885	3
zpg	2	10	9	Yes	4515	3
zpgcas9	1	10	1	Yes	4408	3
zpgcas9	1	10	2	No	0	3
zpgcas9	1	10	3	Yes	28900	3
zpgcas9	1	10	4	Yes	820	3
zpgcas9	1	10	5	No	0	3
zpgcas9	1	10	6	Yes	23100	3
zpgcas9	1	10	7	Yes	2100	3
zpgcas9	1	10	8	Yes	3850	3
zpgcas9	1	10	9	Yes	5800	3
zpgcas9	1	10	10	No	0	3
zpgcas9	1	10	11	No	0	3
zpgcas9	1	10	12	Yes	57540	3
zpgcas9	1	10	13	Yes	33180	3
zpgcas9	1	10	14	Yes	72670	3
zpgcas9	1	10	15	No	0	3
zpgcas9	1	10	16	Yes	77800	3
zpgcas9	1	10	17	Yes	1640	3
zpgcas9	1	10	18	No	0	3
zpgcas9	1	10	19	Yes	4830	3
zpgcas9	1	10	20	No	0	3
zpgcas9	2	10	1	No	0	3
zpgcas9	2	10	2	Yes	101640	3
zpgcas9	2	10	3	Yes	122180	3
zpgcas9	2	10	4	No	0	3
zpgcas9	2	10	5	Yes	9317	3
zpgcas9	2	10	6	Yes	89250	3
zpgcas9	2	10	7	Yes	26855	3
zpgcas9	2	10	8	Yes	1365	3
zpgcas9	2	10	9	Yes	52890	3
zpgcas9	2	10	10	Yes	29520	3
zpgcas9	2	10	11	Yes	42435	3
zpgcas9	2	10	12	Yes	181630	3
zpgcas9	2	10	13	Yes	6405	3
zpgcas9	2	10	14	Yes	840	3
zpgcas9	2	10	15	Yes	7175	3
zpgcas9	2	10	16	Yes	1800	3
zpgcas9	2	10	17	No	0	3
zpgcas9	2	10	18	No	0	3
zpgcas9	2	10	19	Yes	1680	3
zpgcas9	2	10	20	Yes	420	3
zpg	1	10	1	No	0	4
zpg	1	10	2	No	0	4
zpg	1	10	3	No	0	4
zpg	1	10	4	Yes	860	4
zpg	1	10	5	Yes	840	4
zpg	1	10	6	No	0	4
zpg	1	10	7	No	0	4
zpg	1	10	8	No	0	4
zpg	1	10	9	No	0	4
zpg	1	10	10	No	0	4
zpg	1	10	11	Yes	1050	4
zpg	1	10	12	No	0	4
zpg	1	10	13	No	0	4
zpg	1	10	14	Yes	1260	4
zpg	1	10	15	Yes	600	4
zpg	1	10	16	Yes	430	4
zpg	1	10	17	No	0	4
zpg	1	10	18	No	0	4
zpg	1	10	19	Yes	645	4
zpg	1	10	20	No	0	4
zpg	1	10	21	No	0	4
zpg	2	10	1	Yes	1100	4
zpg	2	10	2	Yes	7525	4
zpg	2	10	3	Yes	630	4
zpg	2	10	4	Yes	3360	4
zpg	2	10	5	No	0	4
zpg	2	10	6	Yes	5330	4
zpg	2	10	7	Yes	21500	4
zpg	2	10	8	Yes	8170	4
zpg	2	10	9	No	0	4
zpg	2	10	10	Yes	630	4
zpg	2	10	11	Yes	24940	4
zpg	2	10	12	Yes	7700	4
zpg	2	10	13	Yes	19680	4
zpg	2	10	14	Yes	3400	4
zpg	2	10	15	Yes	1260	4
zpg	2	10	16	Yes	21420	4
zpg	2	10	17	Yes	840	4
zpg	2	10	18	No	0	4
zpg	2	10	19	Yes	1290	4
zpg	2	10	20	Yes	2100	4
zpgcas9	1	10	1	No	0	4
zpgcas9	1	10	2	Yes	2025	4
zpgcas9	1	10	3	No	0	4
zpgcas9	1	10	4	Yes	1075	4
zpgcas9	1	10	5	No	0	4
zpgcas9	1	10	6	Yes	2795	4
zpgcas9	1	10	7	Yes	15540	4
zpgcas9	1	10	8	No	0	4
zpgcas9	1	10	9	Yes	2100	4
zpgcas9	1	10	10	Yes	5460	4
zpgcas9	1	10	11	Yes	720	4
zpgcas9	1	10	12	Yes	430	4
zpgcas9	1	10	13	Yes	420	4
zpgcas9	1	10	14	Yes	3300	4
zpgcas9	1	10	15	No	0	4
zpgcas9	1	10	16	Yes	880	4
zpgcas9	1	10	17	Yes	2150	4
zpgcas9	1	10	18	Yes	1260	4
zpgcas9	1	10	19	No	0	4
zpgcas9	1	10	20	Yes	420	4
zpgcas9	2	10	1	Yes	4945	4
zpgcas9	2	10	2	Yes	3570	4
zpgcas9	2	10	3	Yes	4515	4
zpgcas9	2	10	4	Yes	630	4
zpgcas9	2	10	5	Yes	20790	4
zpgcas9	2	10	6	Yes	860	4
zpgcas9	2	10	7	Yes	6720	4
zpgcas9	2	10	8	Yes	26880	4
zpgcas9	2	10	9	Yes	2870	4
zpgcas9	2	10	10	Yes	22260	4
zpgcas9	2	10	11	Yes	630	4
zpgcas9	2	10	12	Yes	3280	4
zpgcas9	2	10	13	Yes	21715	4
zpgcas9	2	10	14	Yes	29725	4
zpgcas9	2	10	15	Yes	9840	4
zpgcas9	2	10	16	Yes	420	4
zpgcas9	2	10	17	No	0	4
zpgcas9	2	10	18	Yes	5740	4
zpgcas9	2	10	19	Yes	3400	4
zpgcas9	2	10	20	Yes	17425	4

## Sheet: FigS1
Lp expression
Experiment	dsGFP	dsLp	% Lp expression remaining
1	2.696	0.461	0.170994
2	1.348	0.087	0.0645401
3	0.401	0.089	0.221945
4	1.026	0.102	0.0994152
Mean	1.36775	0.18475	0.135076
St. Err	0.484427	0.0921433
